# Supplementary material for: Implantation of Sutureless Scleral-Fixated Carlevale Intraocular Lens (IOL) in Patients with Insufficient Capsular Bag Support: A Retrospective Analysis of 100 Cases at a Single Center
Source: J Clin Med. 2025 Jun 19;14(12):4378. doi: 10.3390/jcm14124378 (PMC12194773; doi:10.3390/jcm14124378)
Supplement: Supplementary file 1 [file jcm-14-04378-s001.zip]

Archive with 1 entries (1 files):
- jcm-3676433-supplementary.mp4
